# Supplementary material for: Enhancing the Bothropic Antivenom through a Reverse Antivenomics Approach
Source: J Proteome Res. 2025 Jan 22;24(2):881–90. doi: 10.1021/acs.jproteome.4c01028 (PMC11812011; doi:10.1021/acs.jproteome.4c01028)
Supplement: Supplementary file 1 — pr4c01028_si_001.xlsx [file pr4c01028_si_001.xlsx]

## Sheet: Supp.Table_1
Supplementary Table S1. Quantitative proteomics analysis of the bothropic antivenom (BAv) and of the improved bothropic antivenom produced by affinity chromatography.
														Relative abundances in percentages of total intensities							Relative abundances in percentages of total intensities
														Average		Average of each batch					Individual runs									Normalized abundance									Raw abundance
Accession	Gene_Accession	Peptide count	Unique peptides	Confidence score	Anova (p)	q Value	Max fold change	Power	Highest mean condition	Lowest mean condition	Mass (Da)	Description	Protein class	Bav	iBAv	BAv_b1av	BAv_b2av	iBAv_b1av	iBAv_b2av		BAv_b1.1	BAv_b1.2	BAv_b2.1	BAv_b2.2	iBAv_b1.1	iBAv_b1.2	iBAv_b2.1	iBAv_b2.2		BAv_b1.1	BAv_b1.2	BAv_b2.1	BAv_b2.2	iBAv_b1.1	iBAv_b1.2	iBAv_b2.1	iBAv_b2.2		BAv_b1.1	BAv_b1.2	BAv_b2.1	BAv_b2.2	iBAv_b1.1	iBAv_b1.2	iBAv_b2.1	iBAv_b2.2
A0A3Q2HK38	IGL_A0A3Q2HK38	10	6	633.16	0.777093	0.111553	1.03783	0.0573129	Condition 1	Condition 2	23887.2	Ig-like domain-containing protein OS=Equus caballus	Immunoglobulin	0.146431	0.154019	0.170805	0.122058	0.201286	0.106752		0.165451	0.176159	0.114354	0.129763	0.196404	0.206168	0.109555	0.103949		6.37852e+08	6.67545e+08	3.88027e+08	4.59248e+08	6.10675e+08	7.59884e+08	3.64404e+08	3.39245e+08		6.22988e+08	6.17596e+08	4.68177e+08	4.59248e+08	3.75693e+08	5.14926e+08	3.33476e+08	2.94677e+08
A0A3Q2I2E9	ALB_A0A3Q2I2E9	87	12	6600.76	0.000566157	0.000632904	8.62543	0.999696	Condition 1	Condition 2	69309.1	Albumin OS=Equus caballus	Albumin	0.0863941	0.0112386	0.122108	0.0506804	0.0134204	0.00905669		0.122458	0.121757	0.0516097	0.0497511	0.0167309	0.01011	0.00869923	0.00941415		4.72106e+08	4.61393e+08	1.75123e+08	1.76076e+08	5.20211e+07	3.72629e+07	2.89355e+07	3.07237e+07		4.61105e+08	4.26869e+08	2.11296e+08	1.76076e+08	3.20039e+07	2.52507e+07	2.64796e+07	2.66874e+07
A0A5F5PZ33	IGL_A0A5F5PZ33	5	3	209.58	0.457927	0.0853191	1.26167	0.103386	Condition 1	Condition 2	40852.1	IGv domain-containing protein OS=Equus caballus	Immunoglobulin	0.0708942	0.0616891	0.0936657	0.0481227	0.0932318	0.0301463		0.0910641	0.0962674	0.0444915	0.051754	0.0932412	0.0932224	0.0312516	0.029041		3.51074e+08	3.64801e+08	1.50969e+08	1.83165e+08	2.89913e+08	3.43595e+08	1.0395e+08	9.47773e+07		3.42893e+08	3.37504e+08	1.82153e+08	1.83165e+08	1.78357e+08	2.32833e+08	9.51269e+07	8.2326e+07
H9GZT5	IGH_H9GZT5	33	28	2795.21	0.0491435	0.0154511	1.49278	0.540649	Condition 1	Condition 2	60138.1	Immunoglobulin heavy constant mu OS=Equus caballus	Immunoglobulin	0.127392	0.0914877	0.0926593	0.162126	0.09976	0.0832153		0.0975298	0.0877889	0.172572	0.151679	0.0987031	0.100817	0.0793669	0.0870637		3.76001e+08	3.32672e+08	5.85573e+08	5.36816e+08	3.06895e+08	3.71587e+08	2.63991e+08	2.84138e+08		3.67239e+08	3.07779e+08	7.06528e+08	5.36816e+08	1.88805e+08	2.51801e+08	2.41585e+08	2.4681e+08
A0A3Q2HMJ3	IGL_A0A3Q2HMJ3	22	12	1728.5	0.154848	0.0370938	2.31011	0.279189	Condition 2	Condition 1	14974.9	Ig-like domain-containing protein OS=Equus caballus	Immunoglobulin	0.0753335	0.193009	0.0831862	0.0674808	0.0820655	0.303953		0.0821787	0.0841937	0.0689513	0.0660102	0.10248	0.0616513	0.307806	0.3001		3.16819e+08	3.19048e+08	2.33966e+08	2.3362e+08	3.18637e+08	2.27232e+08	1.02383e+09	9.79395e+08		3.09436e+08	2.95175e+08	2.82294e+08	2.3362e+08	1.96029e+08	1.53981e+08	9.36932e+08	8.50728e+08
A0A3Q2H1D2	IGK_A0A3Q2H1D2	25	25	2584.94	0.0473555	0.0153693	1.45823	0.549543	Condition 2	Condition 1	28777.5	Ig-like domain-containing protein OS=Equus caballus	Immunoglobulin	0.0777442	0.122432	0.0756926	0.0797957	0.110946	0.133919		0.0824437	0.0689416	0.0846077	0.0749837	0.0869352	0.134956	0.13165	0.136187		3.1784e+08	2.61251e+08	2.87092e+08	2.65378e+08	2.70305e+08	4.97416e+08	4.37896e+08	4.44456e+08		3.10434e+08	2.41703e+08	3.46393e+08	2.65378e+08	1.66295e+08	3.37068e+08	4.0073e+08	3.86066e+08
A0A3Q2H8S7	IGL_A0A3Q2H8S7	24	7	2018.13	0.735498	0.108905	1.03979	0.0604593	Condition 2	Condition 1	24161	Ig-like domain-containing protein OS=Equus caballus	Immunoglobulin	0.0555699	0.0623277	0.0502616	0.0608782	0.0945668	0.0300886		0.0506154	0.0499079	0.056155	0.0656014	0.0977746	0.0913591	0.0313132	0.028864		1.95134e+08	1.89124e+08	1.90546e+08	2.32173e+08	3.04008e+08	3.36728e+08	1.04154e+08	9.41994e+07		1.90587e+08	1.74972e+08	2.29905e+08	2.32173e+08	1.87029e+08	2.28179e+08	9.53143e+07	8.1824e+07
H9GZQ2	IGH_H9GZQ2	18	7	1091.21	0.998649	0.135777	1.00999	0.0500003	Condition 2	Condition 1	17902	Ig-like domain-containing protein OS=Equus caballus	Immunoglobulin	0.0331564	0.0363764	0.0295756	0.0367373	0.0306385	0.0421142		0.0291343	0.0300169	0.0357363	0.0377383	0.0305961	0.0306809	0.0414254	0.0428031		1.1232e+08	1.13748e+08	1.21261e+08	1.33561e+08	9.51317e+07	1.13082e+08	1.3779e+08	1.39691e+08		1.09702e+08	1.05236e+08	1.46308e+08	1.33561e+08	5.8526e+07	7.66287e+07	1.26095e+08	1.21339e+08
A0A3Q2HY39	IGH_A0A3Q2HY39	15	4	1046.46	0.735503	0.108905	1.09313	0.0604589	Condition 1	Condition 2	18283.7	Ig-like domain-containing protein OS=Equus caballus	Immunoglobulin	0.0369016	0.0361594	0.0257282	0.048075	0.0399123	0.0324065		0.0246866	0.0267697	0.0447869	0.0513631	0.0390235	0.0408011	0.0310397	0.0337733		9.51729e+07	1.01443e+08	1.51972e+08	1.81781e+08	1.21335e+08	1.50383e+08	1.03245e+08	1.10221e+08		9.29551e+07	9.38521e+07	1.83363e+08	1.81781e+08	7.46463e+07	1.01905e+08	9.44819e+07	9.5741e+07
A0A5F5PJ00	IGL_A0A5F5PJ00	5	2	273.77	0.529553	0.0903027	1.12579	0.0875631	Condition 1	Condition 2	29294.6	Ig-like domain-containing protein OS=Equus caballus	Immunoglobulin	0.02489	0.0237334	0.0187673	0.0310128	0.0313345	0.0161323		0.0185733	0.0189613	0.0294609	0.0325646	0.0325199	0.0301492	0.017009	0.0152555		7.16044e+07	7.18532e+07	9.99673e+07	1.15251e+08	1.01113e+08	1.11123e+08	5.65757e+07	4.97873e+07		6.99359e+07	6.64767e+07	1.20616e+08	1.15251e+08	6.22059e+07	7.53009e+07	5.17739e+07	4.32465e+07
A0A3Q2L7R0	PLG_A0A3Q2L7R0	13	13	1388.27	6.51871e-05	0.000327926	6.5904	1	Condition 1	Condition 2	91934.1	Plasminogen OS=Equus caballus	Plasminogen	0.0159465	0.00266797	0.0186718	0.0132211	0.00199836	0.00333757		0.0183115	0.0190321	0.0141172	0.012325	0.00205894	0.00193778	0.00341178	0.00326336		7.05952e+07	7.21214e+07	4.79026e+07	4.36201e+07	6.40181e+06	7.14219e+06	1.13483e+07	1.06502e+07		6.89502e+07	6.67249e+07	5.77973e+07	4.36201e+07	3.93846e+06	4.83981e+06	1.03851e+07	9.25103e+06
A0A3Q2HTG2	FIBA_A0A3Q2HTG2	5	5	524.91	0.283049	0.060591	3.51893	0.169751	Condition 1	Condition 2	104854	Fibrinogen alpha chain OS=Equus caballus	Fibrinogen	0.0096558	0.00308534	0.0173099	0.00200172	0.00440792	0.00176275		0.0173124	0.0173074	0.00207874	0.00192469	0.00444633	0.00436952	0.00174966	0.00177584		6.67433e+07	6.55856e+07	7.05362e+06	6.81174e+06	1.38248e+07	1.6105e+07	5.81974e+06	5.79556e+06		6.51881e+07	6.06781e+07	8.5106e+06	6.81174e+06	8.50519e+06	1.09133e+07	5.32579e+06	5.03417e+06
A0A3Q2H4X1	IGH_A0A3Q2H4X1	17	9	1020.82	0.000758233	0.000693512	1.426	0.999192	Condition 2	Condition 1	23299.8	Ig-like domain-containing protein OS=Equus caballus	Immunoglobulin	0.0191287	0.0297389	0.0171318	0.0211257	0.0277527	0.0317251		0.0168736	0.01739	0.0199373	0.022314	0.0308341	0.0246713	0.0310065	0.0324438		6.50516e+07	6.58988e+07	6.76516e+07	7.89726e+07	9.58717e+07	9.09323e+07	1.03134e+08	1.05882e+08		6.35357e+07	6.09678e+07	8.16256e+07	7.89726e+07	5.89813e+07	6.16191e+07	9.43808e+07	9.19722e+07
F6VKZ3	IGK_F6VKZ3	4	3	171.52	0.444904	0.0844567	1.07774	0.106776	Condition 2	Condition 1	14930	Ig-like domain-containing protein OS=Equus caballus	Immunoglobulin	0.0148038	0.0173501	0.0138304	0.0157772	0.0193977	0.0153025		0.0138566	0.0138043	0.015316	0.0162384	0.0207575	0.0180379	0.0158383	0.0147668		5.34204e+07	5.23106e+07	5.19706e+07	5.74699e+07	6.45407e+07	6.64833e+07	5.26815e+07	4.81925e+07		5.21756e+07	4.83964e+07	6.27055e+07	5.74699e+07	3.97061e+07	4.50515e+07	4.82102e+07	4.18612e+07
A0A5F5PGX7	IGL_A0A5F5PGX7	3	3	177.03	0.192397	0.0439936	1.28573	0.236775	Condition 1	Condition 2	18119.3	Ig-like domain-containing protein OS=Equus caballus	Immunoglobulin	0.0141834	0.0117585	0.0113194	0.0170474	0.0144797	0.00903744		0.0108955	0.0117432	0.0167538	0.017341	0.0122589	0.0167005	0.00911785	0.00895703		4.20047e+07	4.45004e+07	5.6849e+07	6.13725e+07	3.81162e+07	6.15539e+07	3.03279e+07	2.92318e+07		4.10259e+07	4.11706e+07	6.85917e+07	6.13725e+07	2.34495e+07	4.17112e+07	2.77539e+07	2.53915e+07
A0A3Q2H9S9	IGL_A0A3Q2H9S9	4	2	227.71	0.576807	0.0951359	1.05206	0.0792831	Condition 1	Condition 2	21004.7	Ig-like domain-containing protein OS=Equus caballus	Immunoglobulin	0.0100776	0.0104298	0.0103208	0.00983445	0.0119047	0.00895487		0.0102167	0.0104249	0.00983337	0.00983552	0.0121236	0.0116857	0.00918849	0.00872126		3.93879e+07	3.95046e+07	3.33667e+07	3.48093e+07	3.76957e+07	4.30705e+07	3.05629e+07	2.84624e+07		3.84701e+07	3.65487e+07	4.02589e+07	3.48093e+07	2.31908e+07	2.91862e+07	2.79689e+07	2.47232e+07
A0A5F5PWX5	IGH_A0A5F5PWX5	10	6	901.2	0.0675521	0.0199896	1.82189	0.464412	Condition 1	Condition 2	55918	Immunoglobulin heavy constant mu OS=Equus caballus	immunoglobulin	0.0167739	0.00981677	0.0099047	0.0236431	0.00851039	0.0111231		0.0102189	0.00959055	0.0255796	0.0217066	0.0080528	0.00896798	0.0109373	0.0113089		3.93961e+07	3.63429e+07	8.67971e+07	7.68229e+07	2.50384e+07	3.30538e+07	3.63799e+07	3.69075e+07		3.84781e+07	3.36235e+07	1.04726e+08	7.68229e+07	1.54039e+07	2.23985e+07	3.32922e+07	3.20588e+07
Q28377	FN1_Q28377	8	8	760.91	0.000702488	0.000693512	2.85689	0.999367	Condition 1	Condition 2	272165	Fibronectin OS=Equus caballus	Fibronectin	0.0133749	0.00501008	0.00977844	0.0169713	0.00456611	0.00545405		0.00975818	0.0097987	0.0182203	0.0157224	0.00402513	0.00510709	0.00550956	0.00539855		3.76201e+07	3.71317e+07	6.18254e+07	5.56438e+07	1.25152e+07	1.88235e+07	1.8326e+07	1.76185e+07		3.67435e+07	3.43533e+07	7.45959e+07	5.56438e+07	7.6995e+06	1.27555e+07	1.67706e+07	1.53039e+07
H9GZV1	IGHA_H9GZV1	9	9	727.84	0.000173831	0.000437231	2.46182	0.999998	Condition 1	Condition 2	40640.6	IgA constant region OS=Equus caballus	Immunoglobulin	0.011113	0.00491171	0.00935275	0.0128733	0.00412535	0.00569806		0.00925615	0.00944934	0.0126149	0.0131317	0.00459191	0.0036588	0.00561037	0.00578574		3.56847e+07	3.58079e+07	4.28051e+07	4.64749e+07	1.42775e+07	1.34854e+07	1.86613e+07	1.88821e+07		3.48531e+07	3.31285e+07	5.16468e+07	4.64749e+07	8.78368e+06	9.13823e+06	1.70774e+07	1.64015e+07
A0A3Q2H908	IGHM_A0A3Q2H908	11	11	908.96	0.0246306	0.00991238	2.23552	0.701138	Condition 1	Condition 2	74944.6	IgM constant mu OS=Equus caballus	Immunoglobulin	0.0159069	0.00764445	0.00910205	0.0227118	0.00680822	0.00848068		0.00894393	0.00926016	0.023234	0.0221897	0.00788583	0.00573061	0.00831719	0.00864418		3.4481e+07	3.50909e+07	7.88379e+07	7.85324e+07	2.45192e+07	2.11216e+07	2.76648e+07	2.82108e+07		3.36775e+07	3.24652e+07	9.51225e+07	7.85324e+07	1.50845e+07	1.43128e+07	2.53167e+07	2.45046e+07
F6Z041	APOH_F6Z041	7	7	597.19	0.00809508	0.00407225	2.04767	0.896491	Condition 1	Condition 2	38523.5	Beta-2-glycoprotein 1 OS=Equus caballus	Other	0.0127874	0.00669435	0.00871155	0.0168633	0.00724256	0.00614614		0.00851995	0.00890315	0.016687	0.0170396	0.00744447	0.00704066	0.00649104	0.00580124		3.28464e+07	3.37381e+07	5.66224e+07	6.03057e+07	2.31469e+07	2.59502e+07	2.15906e+07	1.89327e+07		3.2081e+07	3.12136e+07	6.83182e+07	6.03057e+07	1.42402e+07	1.75848e+07	1.97581e+07	1.64455e+07
F6PH38	FIBB_F6PH38	5	5	526.32	0.249042	0.0544702	2.95173	0.190706	Condition 1	Condition 2	56249.5	Fibrinogen beta chain OS=Equus caballus	Fibrinogen	0.00500653	0.00190092	0.00860985	0.00140321	0.00266142	0.00114043		0.00887038	0.00834933	0.00143965	0.00136677	0.00267072	0.00265211	0.0012044	0.00107647		3.41974e+07	3.16394e+07	4.88505e+06	4.83718e+06	8.30399e+06	9.77506e+06	4.00608e+06	3.51312e+06		3.34006e+07	2.92719e+07	5.8941e+06	4.83718e+06	5.1087e+06	6.62394e+06	3.66606e+06	3.05159e+06
A0A5F5PSN9	IGL_A0A5F5PSN9	7	5	393.3	0.480659	0.0874126	1.28897	0.0978759	Condition 2	Condition 1	27756.6	Ig-like domain-containing protein OS=Equus caballus	Immunoglobulin	0.00857225	0.0119651	0.00784094	0.00930356	0.0163997	0.00753052		0.00764664	0.00803525	0.00909069	0.00951643	0.0175376	0.0152618	0.00775636	0.00730468		2.94796e+07	3.04492e+07	3.08466e+07	3.368e+07	5.45292e+07	5.62512e+07	2.57993e+07	2.38393e+07		2.87927e+07	2.81708e+07	3.72183e+07	3.368e+07	3.35469e+07	3.81179e+07	2.36096e+07	2.07074e+07
A0A3Q2L2R4	LCN_A0A3Q2L2R4	4	4	345.93	3.77607e-06	3.79913e-05	2.54885	1	Condition 1	Condition 2	20724.3	Lipocln_cytosolic_FA-bd_dom domain-containing protein OS=Equus caballus	Other	0.00805094	0.00342985	0.00773207	0.00836981	0.00363213	0.00322756		0.00774381	0.00772033	0.0084244	0.00831521	0.00364306	0.0036212	0.00336823	0.0030869		2.98542e+07	2.92558e+07	2.85858e+07	2.94287e+07	1.13273e+07	1.33469e+07	1.12034e+07	1.00743e+07		2.91586e+07	2.70667e+07	3.44904e+07	2.94287e+07	6.96865e+06	9.04432e+06	1.02526e+07	8.75079e+06
A0A3Q2H306	IGH_A0A3Q2H306	4	4	250.78	0.0420397	0.0140988	1.37201	0.578029	Condition 1	Condition 2	11168.5	Ig-like domain-containing protein OS=Equus caballus	Immunoglobulin	0.00679334	0.00538186	0.00744092	0.00614576	0.00559348	0.00517024		0.00716407	0.00771777	0.00649827	0.00579324	0.00492471	0.00626224	0.00513204	0.00520844		2.76192e+07	2.92461e+07	2.205e+07	2.05031e+07	1.53123e+07	2.30811e+07	1.70703e+07	1.69981e+07		2.69756e+07	2.70578e+07	2.66046e+07	2.05031e+07	9.42027e+06	1.56406e+07	1.56214e+07	1.4765e+07
A0A3Q2GXB1	VTDB_A0A3Q2GXB1	9	9	626.55	0.00759417	0.00402134	1.62293	0.90428	Condition 1	Condition 2	58278.3	Vitamin D-binding protein OS=Equus caballus	Other	0.00716837	0.00478649	0.00620967	0.00812708	0.003883	0.00568998		0.00628412	0.00613522	0.00809528	0.00815887	0.00370749	0.00405851	0.00551512	0.00586484		2.42268e+07	2.32491e+07	2.7469e+07	2.88754e+07	1.15276e+07	1.49587e+07	1.83445e+07	1.91403e+07		2.36622e+07	2.15095e+07	3.3143e+07	2.88754e+07	7.09191e+06	1.01366e+07	1.67875e+07	1.66257e+07
F7CYR1	SERPINC1_F7CYR1	4	4	249.2	0.000310002	0.000510853	1.58046	0.999972	Condition 1	Condition 2	52603.4	Antithrombin-III OS=Equus caballus	Other	0.00702745	0.00483557	0.0061551	0.00789981	0.00453844	0.00513269		0.00615532	0.00615487	0.00755886	0.00824076	0.00491937	0.00415752	0.00532684	0.00493854		2.37302e+07	2.33236e+07	2.56488e+07	2.91653e+07	1.52957e+07	1.53236e+07	1.77182e+07	1.61172e+07		2.31773e+07	2.15784e+07	3.09468e+07	2.91653e+07	9.41005e+06	1.03838e+07	1.62144e+07	1.39999e+07
H9GZQ3	IGH_H9GZQ3	4	4	298.9	0.616817	0.0985053	1.04523	0.0733577	Condition 1	Condition 2	11462.8	Ig-like domain-containing protein OS=Equus caballus	Immunoglobulin	0.00579416	0.00609839	0.00613024	0.00545809	0.00329052	0.00890625		0.00613502	0.00612546	0.00574996	0.00516622	0.00334048	0.00324056	0.00850463	0.00930787		2.3652e+07	2.32122e+07	1.95108e+07	1.8284e+07	1.03865e+07	1.19439e+07	2.82882e+07	3.03768e+07		2.31008e+07	2.14753e+07	2.3541e+07	1.8284e+07	6.38987e+06	8.09364e+06	2.58873e+07	2.63861e+07
F6TED1	IGK_F6TED1	6	6	796.44	0.820902	0.113139	1.01367	0.0546581	Condition 1	Condition 2	14056.9	Ig-like domain-containing protein OS=Equus caballus	Immunoglobulin	0.00676275	0.00720064	0.00601253	0.00751298	0.00731924	0.00708204		0.00578181	0.00624324	0.00758321	0.00744275	0.00680365	0.00783483	0.00705301	0.00711107		2.22903e+07	2.36585e+07	2.57314e+07	2.6341e+07	2.11544e+07	2.88773e+07	2.34598e+07	2.32074e+07		2.17709e+07	2.18882e+07	3.10465e+07	2.6341e+07	1.30144e+07	1.95683e+07	2.14687e+07	2.01586e+07
F6ZQ77	CFH_F6ZQ77	2	2	183.41	0.515239	0.0893767	1.1035	0.0903825	Condition 1	Condition 2	141902	Complement factor H OS=Equus caballus	Other	0.00600404	0.00588882	0.00501386	0.00699422	0.00376468	0.00801296		0.00492598	0.00510175	0.00733233	0.00665611	0.00335076	0.00417859	0.0080157	0.00801022		1.89908e+07	1.93328e+07	2.48802e+07	2.35569e+07	1.04184e+07	1.54013e+07	2.66619e+07	2.61419e+07		1.85483e+07	1.78862e+07	3.00194e+07	2.35569e+07	6.40953e+06	1.04365e+07	2.4399e+07	2.27075e+07
A0A5F5PPI4	IGL_A0A5F5PPI4	4	2	221.93	0.000345253	0.000510853	1.66428	0.999955	Condition 2	Condition 1	17082	Ig-like domain-containing protein OS=Equus caballus	Immunoglobulin	0.00422911	0.00770599	0.00416042	0.00429781	0.0070281	0.00838387		0.00416568	0.00415515	0.00436951	0.0042261	0.00777959	0.00627661	0.00727383	0.00949391		1.60597e+07	1.57458e+07	1.48267e+07	1.49568e+07	2.41889e+07	2.31341e+07	2.41943e+07	3.0984e+07		1.56855e+07	1.45676e+07	1.78893e+07	1.49568e+07	1.48813e+07	1.56765e+07	2.21408e+07	2.69135e+07
A0A3Q2I4S4	C7_A0A3Q2I4S4	3	3	197.04	0.354951	0.0728813	1.14852	0.13599	Condition 1	Condition 2	100661	Complement C7 OS=Equus caballus	Other	0.00399436	0.0038103	0.00412871	0.00386002	0.00269239	0.0049282		0.0040426	0.00421482	0.00389247	0.00382757	0.00273275	0.00265204	0.00530248	0.00455391		1.55852e+07	1.59719e+07	1.3208e+07	1.35463e+07	8.49687e+06	9.77478e+06	1.76372e+07	1.4862e+07		1.5222e+07	1.47768e+07	1.59362e+07	1.35463e+07	5.22736e+06	6.62375e+06	1.61402e+07	1.29095e+07
A0A3Q2IDD2	CFB_A0A3Q2IDD2	5	5	453.1	0.00950751	0.00455503	3.29698	0.875132	Condition 1	Condition 2	85984.9	Complement factor B OS=Equus caballus	Other	0.00607439	0.00198199	0.00376995	0.00837882	0.00113508	0.00282889		0.0036837	0.00385621	0.00858794	0.00816969	0.00114394	0.00112623	0.00280433	0.00285345		1.42015e+07	1.46129e+07	2.91407e+07	2.89137e+07	3.55681e+06	4.151e+06	9.3278e+06	9.31242e+06		1.38706e+07	1.35195e+07	3.516e+07	2.89137e+07	2.18819e+06	2.81287e+06	8.53611e+06	8.08901e+06
F6XWM5	HPT_F6XWM5	3	3	148.87	0.0765142	0.0213837	1.24214	0.434937	Condition 1	Condition 2	38465.7	Haptoglobin OS=Equus caballus	Other	0.00426472	0.00372868	0.00353358	0.00499585	0.00333205	0.00412532		0.00358122	0.00348595	0.00499404	0.00499766	0.0037124	0.00295169	0.00452262	0.00372802		1.38064e+07	1.32098e+07	1.69458e+07	1.76874e+07	1.15429e+07	1.08792e+07	1.50432e+07	1.21666e+07		1.34847e+07	1.22214e+07	2.04461e+07	1.76874e+07	7.10129e+06	7.37216e+06	1.37664e+07	1.05683e+07
F6VJR6	A1BG_F6VJR6	3	3	263.91	0.408153	0.0805187	1.18856	0.117376	Condition 1	Condition 2	54552.7	Alpha-1B-glycoprotein OS=Equus caballus	Other	0.00420869	0.00380668	0.00322477	0.00519261	0.0054623	0.00215105		0.00333585	0.0031137	0.00540831	0.0049769	0.00594407	0.00498054	0.00204638	0.00225572		1.28605e+07	1.17992e+07	1.83515e+07	1.7614e+07	1.84817e+07	1.83571e+07	6.80668e+06	7.36169e+06		1.25608e+07	1.09163e+07	2.21422e+07	1.7614e+07	1.13701e+07	1.24394e+07	6.22897e+06	6.39455e+06
P27425	TF_P27425	6	6	629.11	0.00219367	0.00157648	3.51858	0.987363	Condition 1	Condition 2	78094.7	Serotransferrin OS=Equus caballus	Other	0.00443825	0.00134187	0.00261357	0.00626293	0.00134846	0.00133527		0.00261261	0.00261453	0.00636123	0.00616463	0.00126394	0.00143298	0.00138164	0.0012889		1.00722e+07	9.90765e+06	2.1585e+07	2.18175e+07	3.92994e+06	5.28163e+06	4.59565e+06	4.20641e+06		9.83754e+06	9.1663e+06	2.60435e+07	2.18175e+07	2.41774e+06	3.57903e+06	4.20559e+06	3.65379e+06
A0A5F5PT94	IGH_A0A5F5PT94	7	2	433.91	0.746886	0.108905	1.08338	0.0595343	Condition 1	Condition 2	45982.6	Ig-like domain-containing protein OS=Equus caballus	Immunoglobulin	0.00329099	0.003275	0.00234685	0.00423514	0.00303265	0.00351735		0.00229147	0.00240223	0.00401678	0.0044535	0.00319956	0.00286574	0.00346658	0.00356813		8.83417e+06	9.10314e+06	1.36298e+07	1.57616e+07	9.94832e+06	1.05624e+07	1.15306e+07	1.16448e+07		8.62831e+06	8.42199e+06	1.64451e+07	1.57616e+07	6.1203e+06	7.15749e+06	1.05519e+07	1.0115e+07
A0A5F5PU06	A2M_A0A5F5PU06	2	2	149.76	0.792363	0.111553	1.0436	0.0563135	Condition 1	Condition 2	164503	Alpha-2-macroglobulin OS=Equus caballus	Other	0.00276634	0.00285769	0.0021412	0.00339149	0.0023999	0.00331548		0.00202959	0.00225281	0.003386	0.00339698	0.00229472	0.00250508	0.00317403	0.00345693		7.82457e+06	8.5369e+06	1.14894e+07	1.20224e+07	7.1349e+06	9.23314e+06	1.05575e+07	1.12819e+07		7.64224e+06	7.89812e+06	1.38627e+07	1.20224e+07	4.38946e+06	6.25671e+06	9.66145e+06	9.79976e+06
A0A5F5PEG5	AMBP_A0A5F5PEG5	4	4	243.88	0.00160564	0.00124265	2.72814	0.993674	Condition 1	Condition 2	39010.4	Protein AMBP OS=Equus caballus	Other	0.00183548	0.000736231	0.00194861	0.00172235	0.000523506	0.000948956		0.00204902	0.00184819	0.00186735	0.00157735	0.000486574	0.000560439	0.000942948	0.000954964		7.89947e+06	7.00362e+06	6.3363e+06	5.58249e+06	1.51289e+06	2.06564e+06	3.13645e+06	3.11659e+06		7.7154e+06	6.47957e+06	7.64512e+06	5.58249e+06	930746	1.39976e+06	2.87024e+06	2.70715e+06
A0A3Q2I2H1	IGL_A0A3Q2I2H1	4	4	334.8	0.000406202	0.000510853	1.68441	0.999913	Condition 2	Condition 1	10648.5	Ig-like domain-containing protein OS=Equus caballus	Immunoglobulin	0.00201367	0.00368233	0.00188755	0.0021398	0.00332522	0.00403943		0.00185702	0.00191808	0.00223821	0.00204138	0.00321064	0.0034398	0.00378882	0.00429004		7.15925e+06	7.26849e+06	7.59472e+06	7.22475e+06	9.98275e+06	1.26783e+07	1.26024e+07	1.40008e+07		6.99242e+06	6.72461e+06	9.16347e+06	7.22475e+06	6.14149e+06	8.59128e+06	1.15328e+07	1.21615e+07
F6ZI35	HRG_F6ZI35	3	3	208.25	0.00334757	0.00224534	2.18639	0.971632	Condition 1	Condition 2	54136.9	Histidine rich glycoprotein OS=Equus caballus	Other	0.00235344	0.0011658	0.00177513	0.00293175	0.000918871	0.00141272		0.0017558	0.00179445	0.00309437	0.00276913	0.00102325	0.000814488	0.00137845	0.001447		6.76902e+06	6.8e+06	1.04999e+07	9.80035e+06	3.18157e+06	3.00201e+06	4.58501e+06	4.72236e+06		6.61128e+06	6.29118e+06	1.26687e+07	9.80035e+06	1.95734e+06	2.03427e+06	4.19587e+06	4.10197e+06
F7APU2	CFI_F7APU2	3	3	273.12	0.236562	0.0528903	1.23126	0.199485	Condition 1	Condition 2	70537.5	Complement factor I OS=Equus caballus	Other	0.00203468	0.0017899	0.00166587	0.0024035	0.00129505	0.00228476		0.0016437	0.00168803	0.00241872	0.00238828	0.00125764	0.00133245	0.00220432	0.00236519		6.33685e+06	6.39672e+06	8.20722e+06	8.45248e+06	3.91035e+06	4.9111e+06	7.33204e+06	7.71896e+06		6.18919e+06	5.91808e+06	9.90249e+06	8.45248e+06	2.40569e+06	3.32794e+06	6.70974e+06	6.70489e+06
A0A3Q2GYE7	IGH_A0A3Q2GYE7	4	4	154.21	0.0840581	0.0228571	3.18429	0.412955	Condition 2	Condition 1	19811.4	Ig-like domain-containing protein OS=Equus caballus	Immunoglobulin	0.00161975	0.00567286	0.00161839	0.00162111	0.00202382	0.00932189		0.00154023	0.00169654	0.00164832	0.00159391	0.00203411	0.00201353	0.00896567	0.00967811		5.93797e+06	6.42897e+06	5.59311e+06	5.64106e+06	6.3246e+06	7.42139e+06	2.98217e+07	3.15851e+07		5.7996e+06	5.94792e+06	6.74841e+06	5.64106e+06	3.89096e+06	5.029e+06	2.72906e+07	2.74357e+07
A0A3Q2HIK4	IGH_A0A3Q2HIK4	4	4	323.64	0.798305	0.111553	1.36073	0.0559463	Condition 2	Condition 1	13194.8	Ig-like domain-containing protein OS=Equus caballus	Immunoglobulin	0.00194769	0.00275892	0.00154845	0.00234693	0.00389869	0.00161915		0.00180026	0.00129664	0.0026073	0.00208655	0.00201006	0.00578732	0.00108829	0.00215001		6.94042e+06	4.91357e+06	8.84712e+06	7.38462e+06	6.24982e+06	2.13307e+07	3.6199e+06	7.01669e+06		6.7787e+06	4.54591e+06	1.06746e+07	7.38462e+06	3.84495e+06	1.44544e+07	3.31266e+06	6.09487e+06
A0A5F5PUE2	KNG1_A0A5F5PUE2	4	4	383.9	0.00550401	0.00325173	2.18431	0.937644	Condition 1	Condition 2	72383	Kininogen 1 OS=Equus caballus	Other	0.00189669	0.000927539	0.00129971	0.00249367	0.000927993	0.000927084		0.00136911	0.0012303	0.00265448	0.00233285	0.000854075	0.00100191	0.000872728	0.00098144		5.27823e+06	4.66218e+06	9.00721e+06	8.2563e+06	2.65555e+06	3.6928e+06	2.90288e+06	3.20299e+06		5.15524e+06	4.31333e+06	1.08677e+07	8.2563e+06	1.63372e+06	2.50238e+06	2.6565e+06	2.7822e+06
A0A5F5PPB8	FIBG_A0A5F5PPB8	2	2	276.97	0.416716	0.080627	3.0965	0.11476	Condition 1	Condition 2	52557.8	Fibrinogen gamma chain OS=Equus caballus	Fibrinogen	0.00065567	0.000243402	0.00118153	0.000129809	0.000262658	0.000224147		0.000920148	0.00144292	0.000117692	0.000141926	0.000360826	0.000164491	0.000182023	0.000266271		3.54739e+06	5.46786e+06	399353	502296	1.12191e+06	606273	605446	868992		3.46473e+06	5.05872e+06	481842	502296	690208	410833	554059	754829
F7DGR1	F12_F7DGR1	2	2	150.92	0.00429856	0.002703	2.44963	0.956978	Condition 1	Condition 2	67323.5	Coagulation factor XII OS=Equus caballus	Other	0.00112354	0.000491903	0.00103956	0.00120752	0.000489106	0.000494699		0.00121754	0.000861579	0.0012271	0.00118794	0.000364633	0.000613578	0.000651936	0.000337462		4.69392e+06	3.26491e+06	4.16379e+06	4.20431e+06	1.13374e+06	2.2615e+06	2.16848e+06	1.10133e+06		4.58454e+06	3.02061e+06	5.02386e+06	4.20431e+06	697491	1.53248e+06	1.98443e+06	956643
F6X1I8	HPX_F6X1I8	2	2	94.64	0.178772	0.0418288	1.53382	0.250768	Condition 1	Condition 2	51357.3	Hemopexin OS=Equus caballus	Other	0.00107964	0.000765354	0.000809463	0.00134981	0.000302227	0.00122848		0.000812239	0.000806687	0.00132976	0.00136987	0.000353456	0.000250999	0.00151076	0.0009462		3.13138e+06	3.0569e+06	4.51216e+06	4.84816e+06	1.09899e+06	925122	5.02511e+06	3.08798e+06		3.05841e+06	2.82817e+06	5.44418e+06	4.84816e+06	676111	626896	4.59861e+06	2.6823e+06
F7BFJ1	F2_F7BFJ1	2	2	96.19	0.0155969	0.00682266	3.00594	0.794025	Condition 1	Condition 2	70229.2	Prothrombin OS=Equus caballus	Other	0.000533177	0.000189386	0.000278817	0.000787538	0.000164186	0.000214586		0.000286914	0.00027072	0.000910765	0.00066431	0.000188081	0.00014029	0.000271567	0.000157605		1.10612e+06	1.02588e+06	3.09042e+06	2.35109e+06	584796	517076	903291	514354		1.08035e+06	949118	3.72877e+06	2.35109e+06	359772	350390	826625	446781
													Relative abundances by protein class.
														Relative abundances in percentages of total intensities
													Protein Class	Bav (average)	iBAv (average)	BAv_b1av	BAv_b2av	iBAv_b1av	iBAv_b2av
													Immunoglobulin	0.791325	0.926625	0.760289	0.82236	0.928631	0.92462
													Albumin	0.0863941	0.0112386	0.122108	0.0506804	0.0134204	0.00905669
													Fibrinogen	0.015318	0.00522966	0.0271013	0.00353473	0.007332	0.00312733
													Plasminogen	0.0159465	0.00266797	0.0186718	0.0132211	0.00199836	0.00333757
													Fibronectin	0.0133749	0.00501008	0.00977844	0.0169713	0.00456611	0.00545405
													Other	0.0776416	0.0492284	0.0620512	0.093232	0.0440519	0.0544048
